# Supplementary material for: A Novel Ex Vivo System Using 3D Polymer Scaffold to Culture Circulating Tumor Cells from Breast Cancer Patients Exhibits Dynamic E-M Phenotypes
Source: J Clin Med. 2019 Sep 16;8(9):1473. doi: 10.3390/jcm8091473 (PMC6780381; doi:10.3390/jcm8091473)
Supplement: Supplementary file 1 [file jcm-08-01473-s001.zip]

Archive with 1 entries (1 files):
- jcm-561239-SI.pdf
